# Supplementary material for: Novel Exopolysaccharide from Marine Bacillus subtilis with Broad Potential Biological Activities: Insights into Antioxidant, Anti-Inflammatory, Cytotoxicity, and Anti-Alzheimer Activity
Source: Metabolites. 2022 Jul 31;12(8):715. doi: 10.3390/metabo12080715 (PMC9413097; doi:10.3390/metabo12080715)
Supplement: Supplementary file 1 [file metabolites-12-00715-s001.zip]

Archive with 1 entries (1 files):
- metabolites-1786326-supplementary.pdf
